# Supplementary material for: Insulin Pathway Changes in Localized Prostate Cancer: A Multi-Institutional Analysis
Source: Cancers (Basel). 2026 May 19;18(10):1636. doi: 10.3390/cancers18101636 (PMC13205060; doi:10.3390/cancers18101636)
Supplement: Supplementary file 1 [file cancers-18-01636-s001.zip]

Archive with 1 entries (1 files):
- cancers-4256307-supplementary.pdf
